# Supplementary material for: Investigating the Inhibitory Potential of Flavonoids against Aldose Reductase: Insights from Molecular Docking, Dynamics Simulations, and gmx_MMPBSA Analysis
Source: Curr Issues Mol Biol. 2024 Oct 16;46(10):11503–18. doi: 10.3390/cimb46100683 (PMC11506312; doi:10.3390/cimb46100683)
Supplement: Supplementary file 1 [file cimb-46-00683-s001.zip]

Archive with 1 entries (1 files):
- cimb-3243609-supplementary.pdf
